# Supplementary material for: Multimorbidity Patterns and Their Association with Social Determinants, Mental and Physical Health during the COVID-19 Pandemic
Source: Int J Environ Res Public Health. 2022 Dec 15;19(24):16839. doi: 10.3390/ijerph192416839 (PMC9778742; doi:10.3390/ijerph192416839)
Supplement: Supplementary file 1 [file ijerph-19-16839-s001.zip]

Archive with 1 entries (1 files):
- ijerph-2035066-supplementary.pdf
